# Supplementary material for: Implied object direction from eye location enhances animacy ratings but not detection of chasing behavior
Source: Sci Rep. 2025 Jul 1;15:20754. doi: 10.1038/s41598-025-08681-0 (PMC12214860; doi:10.1038/s41598-025-08681-0)
Supplement: Supplementary file 1 — Supplementary Material 1 [file 41598_2025_8681_MOESM1_ESM.txt]

================================================================================

Analysis of Variance of Aligned Rank Transformed Data "Live animal impressions" in Experiment 1

================================================================================

Analysis of Variance of Aligned Rank Transformed Data

Table Type: Repeated Measures Analysis of Variance Table (Type I) 
Model: Repeated Measures (aov)
Response: art(Response1)

                 Error Df Df.res F value     Pr(>F)    peta    
1 Type           Sbj:T  2    188  52.218 < 2.22e-16 0.35713 ***
2 Direction      Sbj:D  4    376  15.108 1.8312e-11 0.13847 ***
3 Type:Direction S:T:D  8    752  20.300 < 2.22e-16 0.17761 ***
---
Signif. codes:   0 ‘***’ 0.001 ‘**’ 0.01 ‘*’ 0.05 ‘.’ 0.1 ‘ ’ 1 

================================================================================

Multiple comparison of Type
contrast  		   estimate       SE  df  t.ratio      p.value   CohensD
1 Near-vertex - Near-edge  91.91579 29.33085 188 3.133758 6.007560e-03 0.2329701 *
2 Near-vertex - Control   293.03789 29.33085 188 9.990773 1.205753e-18 0.7427349 *
3 Near-edge - Control     201.12211 29.33085 188 6.857015 2.946677e-10 0.5097648 *

================================================================================

Multiple comparison of Direction

                      contrast   estimate      SE  df    t.ratio      p.value    CohensD
1     Direction0 - Direction45  43.950877 13.5106 376  3.2530670 1.244944e-02 0.10666682 *
2     Direction0 - Direction90 102.501754 13.5106 376  7.5867671 2.603532e-12 0.24876718 *
3    Direction0 - Direction135  53.792982 13.5106 376  3.9815400 8.219950e-04 0.13055317 *
4    Direction0 - Direction180  66.192982 13.5106 376  4.8993380 1.431637e-05 0.16064741 *
5    Direction45 - Direction90  58.550877 13.5106 376  4.3337002 1.884390e-04 0.14210036 *
6   Direction45 - Direction135   9.842105 13.5106 376  0.7284730 1.000000e+00 0.02388635
7   Direction45 - Direction180  22.242105 13.5106 376  1.6462711 1.000000e+00 0.05398060
8   Direction90 - Direction135 -48.708772 13.5106 376 -3.6052272 3.538982e-03 0.11821401 *
9   Direction90 - Direction180 -36.308772 13.5106 376 -2.6874291 7.520280e-02 0.08811977
10 Direction135 - Direction180  12.400000 13.5106 376  0.9177981 1.000000e+00 0.03009425

================================================================================

The simple main effect of Direction when Type is Near-vertex

            Error Df Df.res F value     Pr(>F)    peta    
1 Direction Sbj:D  4    376  24.425 < 2.22e-16 0.20625 ***
---
Signif. codes:   0 ‘***’ 0.001 ‘**’ 0.01 ‘*’ 0.05 ‘.’ 0.1 ‘ ’ 1 
> art.con(d2, "Direction", adjust="bonferroni")
 contrast                    estimate   SE  df t.ratio p.value Cohen's d
 Direction0 - Direction45       23.45 8.46 376   2.771  0.0587 0.17455699
 Direction0 - Direction90       46.04 8.46 376   5.439  <.0001 0.34265036 *
 Direction0 - Direction135      64.94 8.46 376   7.673  <.0001 0.48336148 *
 Direction0 - Direction180      71.20 8.46 376   8.412  <.0001 0.52993874 *
 Direction45 - Direction90      22.58 8.46 376   2.668  0.0795 0.16809337
 Direction45 - Direction135     41.49 8.46 376   4.902  <.0001 0.30880448 *
 Direction45 - Direction180     47.75 8.46 376   5.641  <.0001 0.35538174 *
 Direction90 - Direction135     18.91 8.46 376   2.234  0.2609 0.14071111
 Direction90 - Direction180     25.16 8.46 376   2.973  0.0314 0.18728837 *
 Direction135 - Direction180     6.26 8.46 376   0.739  1.0000 0.04657726

================================================================================

The simple main effect of Direction when Type is Near-edge

            Error Df Df.res F value     Pr(>F)    peta    
1 Direction Sbj:D  4    376  12.899 7.5118e-10 0.12066 ***
---
Signif. codes:   0 ‘***’ 0.001 ‘**’ 0.01 ‘*’ 0.05 ‘.’ 0.1 ‘ ’ 1 
> art.con(d2, "Direction", adjust="bonferroni")
 contrast                    estimate   SE  df t.ratio p.value Cohen's d
 Direction0 - Direction45        4.19 8.88 376   0.472  1.0000 0.03097810
 Direction0 - Direction90       15.14 8.88 376   1.705  0.8902 0.11196481
 Direction0 - Direction135     -25.33 8.88 376  -2.852  0.0458 0.18730852 *
 Direction0 - Direction180     -39.50 8.88 376  -4.448  0.0001 0.29207365 *
 Direction45 - Direction90      10.95 8.88 376   1.233  1.0000 0.08098671
 Direction45 - Direction135    -29.52 8.88 376  -3.324  0.0097 0.21828662 *
 Direction45 - Direction180    -43.69 8.88 376  -4.919  <.0001 0.32305174 *
 Direction90 - Direction135    -40.47 8.88 376  -4.557  0.0001 0.29927333 *
 Direction90 - Direction180    -54.64 8.88 376  -6.153  <.0001 0.40403845 *
 Direction135 - Direction180   -14.17 8.88 376  -1.595  1.0000 0.10476512

================================================================================

The simple main effect of Direction when Type is Control

            Error Df Df.res F value   Pr(>F)     peta  
1 Direction Sbj:D  4    376  2.3854 0.050835 0.024749 .
---
Signif. codes:   0 ‘***’ 0.001 ‘**’ 0.01 ‘*’ 0.05 ‘.’ 0.1 ‘ ’ 1 
> art.con(d2, "Direction", adjust="bonferroni")
 contrast                    estimate   SE  df t.ratio p.value Cohen's d
 Direction0 - Direction45      12.574 5.75 376   2.185  0.2950 0.093386107
 Direction0 - Direction90      11.642 5.75 376   2.023  0.4377 0.086467170
 Direction0 - Direction135      2.121 5.75 376   0.369  1.0000 0.015753286
 Direction0 - Direction180     13.032 5.75 376   2.265  0.2411 0.096786941
 Direction45 - Direction90     -0.932 5.75 376  -0.162  1.0000 0.006918937
 Direction45 - Direction135   -10.453 5.75 376  -1.816  0.7010 0.077632821 
 Direction45 - Direction180     0.458 5.75 376   0.080  1.0000 0.003400834 
 Direction90 - Direction135    -9.521 5.75 376  -1.655  0.9885 0.070713884
 Direction90 - Direction180     1.389 5.75 376   0.241  1.0000 0.010319771
 Direction135 - Direction180   10.911 5.75 376   1.896  0.5873 0.081033654

================================================================================

The simple main effect of Type when Direction is 0.


       Error Df Df.res F value     Pr(>F)    peta    
1 Type Sbj:T  2    188  48.998 < 2.22e-16 0.34265 ***
---
Signif. codes:   0 ‘***’ 0.001 ‘**’ 0.01 ‘*’ 0.05 ‘.’ 0.1 ‘ ’ 1 
> art.con(d2, "Type", adjust="bonferroni")
 contrast      		estimate   SE  df t.ratio p.value Cohen's d
 Near-vertex - Near-edge   43.3 6.99 188   6.192  <.0001 0.5623127 *
 Near-vertex - Control     68.4 6.99 188   9.785  <.0001 0.8886183 *
 Near-edge - Control       25.1 6.99 188   3.593  0.0013 0.3263055 *

================================================================================

The simple main effect of Type when Direction is 45.

       Error Df Df.res F value     Pr(>F)    peta    
1 Type Sbj:T  2    188  41.529 1.1563e-15 0.30642 ***
---
Signif. codes:   0 ‘***’ 0.001 ‘**’ 0.01 ‘*’ 0.05 ‘.’ 0.1 ‘ ’ 1 
> art.con(d2, "Type", adjust="bonferroni")
 contrast     		estimate   SE  df t.ratio p.value Cohen's d
 Near-vertex - Near-edge    33.5 7.32 188   4.574  <.0001 0.4336479 *
 Near-vertex - Control      66.7 7.32 188   9.114  <.0001 0.8640245 *
 Near-edge - Control        33.2 7.32 188   4.540  <.0001 0.4303766 *

================================================================================

The simple main effect of Type when Direction is 90.

       Error Df Df.res F value     Pr(>F)    peta    
1 Type Sbj:T  2    188  34.613 1.5891e-13 0.26913 ***
---
Signif. codes:   0 ‘***’ 0.001 ‘**’ 0.01 ‘*’ 0.05 ‘.’ 0.1 ‘ ’ 1 
> art.con(d2, "Type", adjust="bonferroni")
 contrast      		estimate  SE  df t.ratio p.value Cohen's d
 Near-vertex - Near-edge    29.6 6.8 188   4.344  0.0001 0.3771492 *
 Near-vertex - Control      56.6 6.8 188   8.317  <.0001 0.7220692 *
 Near-edge - Control        27.0 6.8 188   3.973  0.0003 0.3449200 *

================================================================================

The simple main effect of Type when Direction is 135.

       Error Df Df.res F value     Pr(>F)    peta    
1 Type Sbj:T  2    188   25.52 1.5657e-10 0.21352 ***
---
Signif. codes:   0 ‘***’ 0.001 ‘**’ 0.01 ‘*’ 0.05 ‘.’ 0.1 ‘ ’ 1 
> art.con(d2, "Type", adjust="bonferroni")
 contrast      		estimate   SE  df t.ratio p.value Cohen's d
 Near-vertex - Near-edge    -4.3 6.96 188  -0.618  1.0000 0.05420164
 Near-vertex - Control      40.7 6.96 188   5.855  <.0001 0.51355559 *
 Near-edge - Control        45.0 6.96 188   6.473  <.0001 0.56775723 *

================================================================================

The simple main effect of Type when Direction is 180.

       Error Df Df.res F value     Pr(>F)    peta    
1 Type Sbj:T  2    188  32.858 5.7831e-13 0.25901 ***
---
Signif. codes:   0 ‘***’ 0.001 ‘**’ 0.01 ‘*’ 0.05 ‘.’ 0.1 ‘ ’ 1 
> art.con(d2, "Type", adjust="bonferroni")
 contrast      		estimate   SE  df t.ratio p.value Cohen's d
 Near-vertex - Near-edge   -15.5 7.23 188  -2.136  0.1019 0.1974070
 Near-vertex - Control      41.3 7.23 188   5.704  <.0001 0.5272032 *
 Near-edge - Control        56.7 7.23 188   7.840  <.0001 0.7246102 *
