# Supplementary material for: Implied object direction from eye location enhances animacy ratings but not detection of chasing behavior
Source: Sci Rep. 2025 Jul 1;15:20754. doi: 10.1038/s41598-025-08681-0 (PMC12214860; doi:10.1038/s41598-025-08681-0)
Supplement: Supplementary file 2 — Supplementary Material 2 [file 41598_2025_8681_MOESM2_ESM.txt]

================================================================================

Analysis of Variance of Aligned Rank Transformed Data "Having intention" in Experiment 1


================================================================================

Table Type: Repeated Measures Analysis of Variance Table (Type I) 
Model: Repeated Measures (aov)
Response: art(Response1)

                 Error Df Df.res F value     Pr(>F)    peta    
1 Type           Sbj:T  2    182  24.286 4.4786e-10 0.21066 ***
2 Direction      Sbj:D  4    364  15.305 1.4032e-11 0.14398 ***
3 Type:Direction S:T:D  8    728  14.054 < 2.22e-16 0.13378 ***
---
Signif. codes:   0 ‘***’ 0.001 ‘**’ 0.01 ‘*’ 0.05 ‘.’ 0.1 ‘ ’ 1 
 

================================================================================

Multiple comparison tests for Direction

                      contrast   estimate       SE  df   t.ratio      p.value    CohensD
1     Direction0 - Direction45   91.04348 22.02772 364  4.133133 4.445021e-04 0.22948716 *
2     Direction0 - Direction90  154.03986 22.02772 364  6.993002 1.294828e-10 0.38827789 *
3    Direction0 - Direction135  127.27536 22.02772 364  5.777965 1.624855e-07 0.32081443 *
4    Direction0 - Direction180   52.78623 22.02772 364  2.396355 1.706301e-01 0.13305470
5    Direction45 - Direction90   62.99638 22.02772 364  2.859869 4.482480e-02 0.15879072 *
6   Direction45 - Direction135   36.23188 22.02772 364  1.644832 1.000000e+00 0.09132727
7   Direction45 - Direction180  -38.25725 22.02772 364 -1.736778 8.327239e-01 0.09643246
8   Direction90 - Direction135  -26.76449 22.02772 364 -1.215037 1.000000e+00 0.06746345
9   Direction90 - Direction180 -101.25362 22.02772 364 -4.596647 5.930195e-05 0.25522319 *
10 Direction135 - Direction180  -74.48913 22.02772 364 -3.381609 7.988431e-03 0.18775973 *

================================================================================

Multiple comparison tests for Eye positions

       contrast            estimate       SE  df  t.ratio      p.value   CohensD
1 Near-vertex - Near-edge  76.34130 21.67702 182 3.521761 1.625642e-03 0.1929823 *
2 Near-vertex - Control   151.07174 21.67702 182 6.969210 1.696947e-10 0.3818925
3 Near-edge - Control      74.73043 21.67702 182 3.447449 2.108725e-03 0.1889102 *

================================================================================

Simple main effect of relative direction when the eye position was Near vertex.

            Error Df Df.res F value     Pr(>F)    peta    
1 Direction Sbj:D  4    364  19.776 9.5774e-15 0.17852 ***
---
Signif. codes:   0 ‘***’ 0.001 ‘**’ 0.01 ‘*’ 0.05 ‘.’ 0.1 ‘ ’ 1 
> art.con(d2, "Direction", adjust="bonferroni")
 contrast                    estimate   SE  df t.ratio p.value Cohen's d
 Direction0 - Direction45       24.82 10.7 364   2.325  0.2064 0.19218385
 Direction0 - Direction90       67.15 10.7 364   6.290  <.0001 0.52002443 *
 Direction0 - Direction135      77.64 10.7 364   7.273  <.0001 0.60130060 *
 Direction0 - Direction180      68.52 10.7 364   6.419  <.0001 0.53067325 *
 Direction45 - Direction90      42.33 10.7 364   3.965  0.0009 0.32784057 *
 Direction45 - Direction135     52.83 10.7 364   4.949  <.0001 0.40911675 *
 Direction45 - Direction180     43.71 10.7 364   4.094  0.0005 0.33848939 *
 Direction90 - Direction135     10.49 10.7 364   0.983  1.0000 0.08127618
 Direction90 - Direction180      1.38 10.7 364   0.129  1.0000 0.01064882
 Direction135 - Direction180    -9.12 10.7 364  -0.854  1.0000 0.07062736

================================================================================

Simple main effect of relative direction when the eye position was Near edge.

Analysis of Variance of Aligned Rank Transformed Data

Table Type: Repeated Measures Analysis of Variance Table (Type I) 
Model: Repeated Measures (aov)
Response: art(Response1)

            Error Df Df.res F value     Pr(>F)    peta    
1 Direction Sbj:D  4    364  13.926 1.3989e-10 0.13272 ***
---
Signif. codes:   0 ‘***’ 0.001 ‘**’ 0.01 ‘*’ 0.05 ‘.’ 0.1 ‘ ’ 1 
> art.con(d2, "Direction", adjust="bonferroni")
 contrast                    estimate   SE  df t.ratio p.value Cohen's d
 Direction0 - Direction45      28.446 12.2 364   2.326  0.2055 0.220172699
 Direction0 - Direction90      27.522 12.2 364   2.251  0.2500 0.213021503
 Direction0 - Direction135      1.418 12.2 364   0.116  1.0000 0.010979189
 Direction0 - Direction180    -51.027 12.2 364  -4.173  0.0004 0.394956338 *
 Direction45 - Direction90     -0.924 12.2 364  -0.076  1.0000 0.007151196
 Direction45 - Direction135   -27.027 12.2 364  -2.210  0.2771 0.209193510
 Direction45 - Direction180   -79.473 12.2 364  -6.499  <.0001 0.615129037 *
 Direction90 - Direction135   -26.103 12.2 364  -2.135  0.3345 0.202042314
 Direction90 - Direction180   -78.549 12.2 364  -6.424  <.0001 0.607977841 *
 Direction135 - Direction180  -52.446 12.2 364  -4.289  0.0002 0.405935527 *

================================================================================

Simple main effect of relative direction when the eye position was Control.

           Error Df Df.res F value     Pr(>F)     peta    
1 Direction Sbj:D  4    364  7.4253 9.2962e-06 0.075441 ***
---
Signif. codes:   0 ‘***’ 0.001 ‘**’ 0.01 ‘*’ 0.05 ‘.’ 0.1 ‘ ’ 1 
> art.con(d2, "Direction", adjust="bonferroni")
 contrast                    estimate   SE  df t.ratio p.value Cohen's d
 Direction0 - Direction45       49.99 10.6 364   4.707  <.0001 0.38148816 *
 Direction0 - Direction90       46.50 10.6 364   4.378  0.0002 0.35482256 *
 Direction0 - Direction135      44.60 10.6 364   4.199  0.0003 0.34030784 *
 Direction0 - Direction180      34.10 10.6 364   3.211  0.0144 0.26018662 *
 Direction45 - Direction90      -3.49 10.6 364  -0.329  1.0000 0.02666560 
 Direction45 - Direction135     -5.40 10.6 364  -0.508  1.0000 0.04118032
 Direction45 - Direction180    -15.90 10.6 364  -1.497  1.0000 0.12130154
 Direction90 - Direction135     -1.90 10.6 364  -0.179  1.0000 0.01451471
 Direction90 - Direction180    -12.40 10.6 364  -1.168  1.0000 0.09463594
 Direction135 - Direction180   -10.50 10.6 364  -0.989  1.0000 0.08012122

================================================================================

Simple main effect of eye positions when the relative direction was 0 deg.

       Error Df Df.res F value     Pr(>F)    peta    
1 Type Sbj:T  2    182  19.568 2.0062e-08 0.17698 ***
---
Signif. codes:   0 ‘***’ 0.001 ‘**’ 0.01 ‘*’ 0.05 ‘.’ 0.1 ‘ ’ 1 
> art.con(d2, "Type", adjust="bonferroni")
 contrast      	       estimate   SE  df t.ratio p.value Cohen's d
 Near-vertex - Near-edge  39.57 6.81 182   5.809  <.0001 0.50980055 *
 Near-vertex - Control    33.49 6.81 182   4.916  <.0001 0.43145048 *
 Near-edge - Control      -6.08 6.81 182  -0.893  1.0000 0.07835006

================================================================================

Simple main effect of eye positions when the relative direction was 45 deg.

       Error Df Df.res F value     Pr(>F)    peta    
1 Type Sbj:T  2    182  28.147 2.2343e-11 0.23624 ***
---
Signif. codes:   0 ‘***’ 0.001 ‘**’ 0.01 ‘*’ 0.05 ‘.’ 0.1 ‘ ’ 1 
> art.con(d2, "Type", adjust="bonferroni")
 contrast      	       estimate   SE  df t.ratio p.value Cohen's d
 Near-vertex - Near-edge  44.01 7.32 182   6.008  <.0001 0.57763246 *
 Near-vertex - Control    50.51 7.32 182   6.896  <.0001 0.66302533 *
 Near-edge - Control       6.51 7.32 182   0.888  1.0000 0.08539287

================================================================================

Simple main effect of eye positions when the relative direction was 90 deg.

       Error Df Df.res F value     Pr(>F)     peta    
1 Type Sbj:T  2    182  8.0685 0.00043916 0.081444 ***
---
Signif. codes:   0 ‘***’ 0.001 ‘**’ 0.01 ‘*’ 0.05 ‘.’ 0.1 ‘ ’ 1 
> art.con(d2, "Type", adjust="bonferroni")
 contrast      	       estimate   SE  df t.ratio p.value Cohen's d
 Near-vertex - Near-edge  19.00 6.41 182   2.964  0.0103 0.24123591 *
 Near-vertex - Control    24.55 6.41 182   3.830  0.0005 0.31168839 *
 Near-edge - Control       5.55 6.41 182   0.866  1.0000 0.07045248

================================================================================

Simple main effect of eye positions when the relative direction was 135 deg.

       Error Df Df.res F value   Pr(>F)     peta  
1 Type Sbj:T  2    182  4.0856 0.018379 0.042968 *
---
Signif. codes:   0 ‘***’ 0.001 ‘**’ 0.01 ‘*’ 0.05 ‘.’ 0.1 ‘ ’ 1 
> art.con(d2, "Type", adjust="bonferroni")
 contrast      	       estimate  SE  df t.ratio p.value Cohen's d
 Near-vertex - Near-edge  -3.05 7.5 182  -0.407  1.0000 0.0387344
 Near-vertex - Control    16.85 7.5 182   2.247  0.0776 0.2136595
 Near-edge - Control      19.90 7.5 182   2.654  0.0260 0.2523939 *

================================================================================

Simple main effect of eye positions when the relative direction was 180 deg.

       Error Df Df.res F value     Pr(>F)    peta    
1 Type Sbj:T  2    182  19.006 3.1913e-08 0.17277 ***
---
Signif. codes:   0 ‘***’ 0.001 ‘**’ 0.01 ‘*’ 0.05 ‘.’ 0.1 ‘ ’ 1 
> art.con(d2, "Type", adjust="bonferroni")
 contrast      	       estimate  SE   df t.ratio p.value Cohen's d
 Near-vertex - Near-edge  -28.3 7.08 182  -3.997  0.0003 0.3657590 *
 Near-vertex - Control     14.6 7.08 182   2.066  0.1207 0.1890574
 Near-edge - Control       43.0 7.08 182   6.064  <.0001 0.5548164 *
